# Supplementary material for: Vaccination Communication Strategies and Uptake in Africa: A Systematic Review
Source: Vaccines (Basel). 2024 Nov 27;12(12):1333. doi: 10.3390/vaccines12121333 (PMC11679460; doi:10.3390/vaccines12121333)
Supplement: Supplementary file 1 [file vaccines-12-01333-s001.zip]

Archive with 1 entries (1 files):
- vaccines-3268310-supplementary.pdf
